# Supplementary material for: Plasma proteomic analysis reveals key pathways associated with divergent residual body weight gain phenotype in beef steers
Source: Front Vet Sci. 2024 Jul 22;11:1415594. doi: 10.3389/fvets.2024.1415594 (PMC11298483; doi:10.3389/fvets.2024.1415594)
Supplement: Supplementary file 2 [file Table_2.XLSX]

## Sheet: Sheet
	Supplementary Table 2: KOG annotation of the differentially abundant proteins
#Gene name	Protein_name_in_KOG	E_value	Identity	Score	Organism	KOG_id	KOG_class_defination	Function_code	Functional_categories	Function_class_defination			Greater in
A0A0A0MP92	Hs14748212	3.16e-175	62.745	497	hsa	KOG2392	Serpin	[V]	CELLULAR PROCESSES AND SIGNALING	Defense mechanisms			Positive RADG
A0A3Q1LP66	HsM10835179	4.39e-162	61.053	461	hsa	KOG2392	Serpin	[V]	CELLULAR PROCESSES AND SIGNALING	Defense mechanisms			Positive RADG
A0A3Q1LPQ0	Hs20070125	0.0	89.020	833	hsa	KOG0190	Protein disulfide isomerase (prolyl 4-hydroxylase beta subunit)	[O]	CELLULAR PROCESSES AND SIGNALING	Posttranslational modification, protein turnover, chaperones			Positive RADG
A0A3Q1M2A8	Hs4504579	0.0	61.798	768	hsa	KOG3627	Trypsin	[E]	METABOLISM	Amino acid transport and metabolism			Positive RADG
A0A3Q1ME66	Hs13647558	2.11e-122	88.776	350	hsa	KOG0749	Mitochondrial ADP/ATP carrier proteins	[C]	METABOLISM	Energy production and conversion			Positive RADG
A0A3Q1NGC5	Hs18590513	0.0	89.474	923	hsa	KOG2737	Putative metallopeptidase	[R]	POORLY CHARACTERIZED	General function prediction only			Negative RADG
A0A3Q1NJ24	Hs16915928	9.81e-159	65.896	450	hsa	KOG2650	Zinc carboxypeptidase	[S]	POORLY CHARACTERIZED	Function unknown			Negative RADG
A5D9E9	Hs4502493	0.0	80.993	1230	hsa	KOG3627	Trypsin	[E]	METABOLISM	Amino acid transport and metabolism			Positive RADG
A6QQE6	Hs4505249	0.0	89.831	674	hsa	KOG0218	Mismatch repair MSH3	[L]	INFORMATION STORAGE AND PROCESSING	Replication, recombination and repair			Positive RADG
E1BCW0	Hs4504383_1	0.0	76.901	526	hsa	KOG1217	Fibrillins and related proteins containing Ca2+-binding EGF-like domains	[T]	CELLULAR PROCESSES AND SIGNALING	Signal transduction mechanisms			Positive RADG
E1BH06	Hs14577919	0.0	79.989	2802	hsa	KOG1366	Alpha-macroglobulin	[O]	CELLULAR PROCESSES AND SIGNALING	Posttranslational modification, protein turnover, chaperones			Positive RADG
E1BL97	Hs5032109	0.0	88.585	1033	hsa	KOG0528	HMG-box transcription factor SOX5	[K]	INFORMATION STORAGE AND PROCESSING	Transcription			Positive RADG
E1BM23	Hs4502221	0.0	93.679	2766	hsa	KOG4271	Rho-GTPase activating protein	[T]	CELLULAR PROCESSES AND SIGNALING	Signal transduction mechanisms			Positive RADG
E1BMJ0	Hs4557379	0.0	67.839	550	hsa	KOG2392	Serpin	[V]	CELLULAR PROCESSES AND SIGNALING	Defense mechanisms			Negative RADG
F1MFH5	Hs14764129	0.0	96.341	828	hsa	KOG1072	FOG: Kelch repeat	[R]	POORLY CHARACTERIZED	General function prediction only			Positive RADG
G3MZF2	Hs4505197	0.0	91.628	4760	hsa	KOG4443	Putative transcription factor HALR/MLL3, involved in embryonic development	[R]	POORLY CHARACTERIZED	General function prediction only			Positive RADG
O46375	Hs4507725	9.04e-83	85.616	241	hsa	KOG3006	Transthyretin and related proteins	[I]	METABOLISM	Lipid transport and metabolism			Positive RADG
P02070	Hs4504349	6.11e-88	84.722	254	hsa	KOG3378	Globins and related hemoproteins	[C]	METABOLISM	Energy production and conversion			Positive RADG
P80109	Hs4504089	0.0	81.570	1452	hsa	KOG3637	Vitronectin receptor, alpha subunit	[W]	CELLULAR PROCESSES AND SIGNALING	Extracellular structures			Positive RADG
P98140	Hs4503629_1	2.02e-156	73.701	452	hsa	KOG1217	Fibrillins and related proteins containing Ca2+-binding EGF-like domains	[T]	CELLULAR PROCESSES AND SIGNALING	Signal transduction mechanisms			Positive RADG
Q0IID3	Hs16418425	0.0	70.648	803	hsa	KOG2037	Guanylate-binding protein	[R]	POORLY CHARACTERIZED	General function prediction only			Negative RADG
Q29437	Hs4502119	0.0	80.369	1262	hsa	KOG1186	Copper amine oxidase	[Q]	METABOLISM	Secondary metabolites biosynthesis, transport and catabolism			Positive RADG
Q2KHW7	Hs4506505	8.26e-103	95.122	293	hsa	KOG3589	G protein signaling regulators	[T]	CELLULAR PROCESSES AND SIGNALING	Signal transduction mechanisms			Positive RADG
Q2KIW4	Hs4557892	0.0	91.224	790	hsa	KOG2369	Lecithin:cholesterol acyltransferase (LCAT)/Acyl-ceramide synthase	[I]	METABOLISM	Lipid transport and metabolism			Positive RADG
Q2KJH6	Hs4757924	0.0	95.739	790	hsa	KOG2392	Serpin	[V]	CELLULAR PROCESSES AND SIGNALING	Defense mechanisms			Positive RADG
Q3SYW2	Hs14550407	0.0	80.769	1258	hsa	KOG3627	Trypsin	[E]	METABOLISM	Amino acid transport and metabolism			Positive RADG
Q9BGI3	Hs13631440	2.24e-133	91.192	373	hsa	KOG0852	Alkyl hydroperoxide reductase, thiol specific antioxidant and related enzymes	[O]	CELLULAR PROCESSES AND SIGNALING	Posttranslational modification, protein turnover, chaperones			Positive RADG
Q9TT36	Hs4507377	0.0	83.042	692	hsa	KOG2392	Serpin	[V]	CELLULAR PROCESSES AND SIGNALING	Defense mechanisms			Positive RADG
